# Supplementary material for: Effects of Waterlogging at Flowering Stage on the Grain Yield and Starch Quality of Waxy Maize
Source: Plants (Basel). 2023 Dec 29;13(1):108. doi: 10.3390/plants13010108 (PMC10780669; doi:10.3390/plants13010108)
Supplement: Supplementary file 1 [file plants-13-00108-s001.zip]

Archive with 1 entries (1 files):
- plants-2677236-supplementary-main (1).pdf
